# Supplementary material for: Curcumin and Novel Synthetic Analogs in Cell-Based Studies of Alzheimer’s Disease
Source: Front Pharmacol. 2018 Dec 3;9:1404. doi: 10.3389/fphar.2018.01404 (PMC6287206; doi:10.3389/fphar.2018.01404)
Supplement: Supplementary file 1 [file Table_1.XLSX]

## Sheet: s1
	AD patients treated with COMPOUND 1
	Genes	logFC	PValue
	GADD45B	-11.603	0.000195771
	TNFRSF1A	-10.8265	0.000333368
	CXCL2	-8.66594	0.000411067
	TNFRSF1B	-11.9735	0.000538471
	IRAK1	-8.93035	0.000705522
	STAT1	-7.08448	0.00197806
	TLR7	7.43442	0.00314528
	MGAT3	6.94514	0.00366377
	AD patients treated with COMPOUND 2
	Genes	logFC	FDR
	STAT5B	12.3777	0.00955788
	AD patients treated with COMPOUND 3
	Genes	logFC	FDR
	MGAT3	18.6332	0.000831919
	CD40	9.85522	0.00661717
	TLR8	5.04012	0.0217965
	PTGS2	-8.81776	0.0226746

## Sheet: s2
	AD patients treated with Aβ
	Genes	logFC	PValue
	IL1RN	-4.29998	8.42609e-06
	CCR5	-4.16073	9.70389e-07
	PTGS2	-3.90228	2.57536e-05
	MAP2K6	-3.80592	0.00744235
	TNFSF10	-3.71114	2.15753e-05
	TP53	-3.22309	6.2652e-08
	MALT1	-3.22256	0.00377087
	CD27	-3.15899	0.00353699
	CASP1	-2.93389	0.000339261
	TNFRSF1B	-2.524	0.00185502
	FOS	-2.29252	0.00358204
	IRAK2	-2.1006	0.0129328
	CARD11	-2.07859	0.00756304
	CD83	-1.90511	0.0142308
	ELK1	-1.72688	0.0125299
	RAF1	1.67293	0.0181801
	HMOX1	1.90282	0.0141794
	MMP9	2.29	0.00238523
	VDR	2.35092	0.0182513
	ICAM1	2.49453	0.00482129
	GADD45B	2.53574	0.000469437
	CCL2	2.54611	0.000513164
	CXCL1	2.5631	0.00259677
	IL8	2.65521	0.00318372
	TLR7	2.78649	0.00145944
	RHOA	3.00893	0.000112655
	TLR4	3.65627	1.29565e-05
	STAT5B	4.03834	0.000324261
	MYC	4.11831	1.12367e-05
	MGAT3	5.09506	4.5264e-05
	NFKBIE	6.82362	1.94223e-09
	TNFRSF10B	7.24198	1.78566e-08
	CSF1	7.82592	4.16617e-10
	TLR8	8.51295	2.61806e-08
	TLR5	8.83458	2.42231e-15
	CTR treated with Aβ
	Genes	logFC	PValue
	FOS	-2.53286	0.000257043
